# Supplementary material for: Genetic Deletion of Syndecan-4 Alters Body Composition, Metabolic Phenotypes, and the Function of Metabolic Tissues in Female Mice Fed A High-Fat Diet
Source: Nutrients. 2019 Nov 18;11(11):2810. doi: 10.3390/nu11112810 (PMC6893658; doi:10.3390/nu11112810)
Supplement: Supplementary file 1 [file nutrients-11-02810-s001.zip]

Archive with 1 entries (1 files):
- nutrients-639082-supplementary.docx
